# Supplementary material for: Modulation of biochemical and physiological parameters in Hordeum vulgare L. seedlings under the influence of benzyl-butyl phthalate
Source: PeerJ. 2019 Apr 19;7:e6742. doi: 10.7717/peerj.6742 (PMC6476287; doi:10.7717/peerj.6742)
Supplement: Data S2 [file peerj-07-6742-s002.xlsx]

## Sheet: Proline content
	Shoot	0	25	50	100	200	400	800	1600
	1	23.8769	19.5469	20.9077	28.2069	27.9594	30.5574	26.4749	26.1037
	2	23.1346	19.2994	19.918	23.382	27.3409	29.6914	24.248	26.2274
	3	26.1037	20.1654	21.1551	22.6397	28.0831	30.0626	25.2377	26.3511
	4	23.1346	21.5263	23.8769	18.186	30.1863	26.7223	20.1654	18.6809
	5	24.3717	22.7634	24.3717	18.4334	29.444	26.4749	21.1551	17.5674
	6	24.4954	22.0211	23.6294	18.9283	29.3203	26.9697	21.1551	50.5991
	7	24.248	22.6397	25.2377	19.052	29.444	29.5677	21.2789	21.2789
	8	24.1243	23.2583	24.9903	19.052	37.6091	27.712	21.2789	21.5263
	9	23.6294	23.0109	24.8666	18.9283	42.3103	27.4646	20.784	34.1451
	Mean	24.1243	21.5813	23.217	20.7565	31.2997	28.3581	22.4198	26.9422
	SD	0.894258	1.53788	2.01107	3.36242	5.12668	1.59488	2.27175	10.1897
	SE	0.298086	0.512627	0.670357	1.12081	1.70889	0.531627	0.757249	3.39656
	Root	0	25	50	100	200	400	800	1600
	1	17.4437	28.2069	26.9697	20.1654	28.0831	19.7943	25.114	36.2483
	2	20.1654	28.4543	27.4646	21.1551	43.1763	20.0417	27.8357	37.7329
	3	20.1654	26.9697	27.712	21.7737	28.0831	19.7943	25.2377	36.1246
	4	18.5571	11.258	24.248	60.4963	74.1049	26.3511	33.8977	36.2483
	5	18.186	13.1137	21.0314	59.2591	71.012	26.4749	35.6297	36.2483
	6	17.1963	10.6394	21.65	57.4034	66.1871	27.0934	37.8566	37.9803
	7	16.3303	12.3714	35.8771	47.1351	15.3406	25.4851	32.4131	33.1554
	8	18.3097	13.1137	39.5886	51.5889	15.3406	27.8357	33.1554	35.506
	9	17.9386	14.722	38.2277	47.8774	19.5469	27.0934	33.774	35.2586
	Mean	18.2547	17.6499	29.1966	42.9838	40.0972	24.4404	31.6571	36.0558
	SD	1.27388	7.7672	7.00408	17.1091	24.3392	3.48224	4.54364	1.41342
	SE	0.424628	2.58907	2.33469	5.70303	8.11308	1.16075	1.51455	0.47114

## Sheet: Protein content
	Shoot	0	25	50	100	200	400	800	1600
	1	0.176378	0.156366	0.07956	0.111262	0.116831	0.150797	0.133538	0.165791
	2	0.19584	0.13464	0.0984708	0.0834768	0.124052	0.136292	0.127418	0.159671
	3	0.130723	0.136292	0.0984708	0.0790092	0.106243	0.140209	0.168606	0.163404
	Mean	0.167647	0.142433	0.0921672	0.0912492	0.115709	0.142433	0.143188	0.162955
	SD	0.0334249	0.0120948	0.0109182	0.0174746	0.00895746	0.00750351	0.0222246	0.00308459
	SE	0.0192979	0.00698291	0.0063036	0.010089	0.00517159	0.00433216	0.0128314	0.00178089
	Root	0	25	50	100	200	400	800	1600
	1	0.0300436	0.0884618	0.0773345	0.0934691	0.0684327	0.07344	0.0712145	0.0995891
	2	0.0372764	0.0606436	0.0623127	0.0689891	0.0667636	0.117949	0.0751091	0.179149
	3	0.0495164	0.0873491	0.0701018	0.0695455	0.122956	0.0745527	0.152444	0.149105
	Mean	0.0389455	0.0788182	0.0699164	0.0773345	0.0860509	0.0886473	0.0995891	0.142615
	SD	0.00984308	0.0157494	0.00751263	0.0139757	0.031972	0.0253822	0.0458148	0.0401752
	SE	0.0056829	0.00909295	0.00433742	0.00806887	0.018459	0.0146544	0.0264512	0.0231952

## Sheet: Carbohydrate content
	Shoot	0	25	50	100	200	400	800	1600
		5.85	3.825	2.325	4.05	2.925	2.175	2.1	11.175
		4.425	5.325	3.675	2.85	3.075	0.375	3.825	11.925
		3.525	2.175	2.325	3.9	2.7	0.9	5.025	5.325
		1.275	4.425	4.575	3.075	4.8	4.95	3.525	0.975
		3	2.925	1.65	0.675	1.425	5.25	8.325	1.425
		2.85	2.325	2.175	0.75	1.425	5.475	1.875	2.7
		5.85	3.675	9.45	8.325	1.8	10.425	2.475	3.675
		4.05	2.7	7.65	7.275	1.425	6.975	8.1	11.925
		1.875	4.275	6.975	3.525	0.75	5.025	10.35	5.175
	Mean	3.63333	3.51667	4.53333	3.825	2.25833	4.61667	5.06667	6.03333
	SD	1.59325	1.06228	2.8332	2.57852	1.24172	3.13212	3.10959	4.48044
	SE	0.531082	0.354093	0.944401	0.859506	0.413908	1.04404	1.03653	1.49348
	Root	0	25	50	100	200	400	800	1600
		4.575	5.025	6.825	7.8	6.6	9.375	11.025	12.15
		4.35	5.4	7.8	8.85	8.7	9.825	11.325	11.85
		4.725	6.075	6.15	9.15	9.525	9.3	10.425	11.625
		5.25	6.3	6.75	6.825	11.025	10.35	10.35	10.65
		6.225	6.375	6.6	7.875	10.275	9.9	11.25	11.25
		4.575	5.4	7.875	8.25	9.525	10.725	11.175	10.35
		3.6	6.6	7.275	8.85	5.775	7.875	11.85	12.6
		2.85	6.375	8.7	9.525	6.3	8.85	11.1	11.85
		3.9	7.2	7.875	11.025	6.75	9.45	10.65	11.55
	Mean	4.45	6.08333	7.31667	8.68333	8.275	9.51667	11.0167	11.5417
	SD	0.967762	0.687841	0.807001	1.20104	1.94133	0.83722	0.475	0.706001
	SE	0.322587	0.22928	0.269	0.400347	0.647109	0.279073	0.158333	0.235334

## Sheet: MDA content
		Shoot	0	25	50	100	200	400	800	1600
		1	4.30752	4.3978	4.3849	1.79265	3.85614	3.57241	4.28173	3.97221
		2	3.92062	3.998	4.42359	4.37201	3.71427	3.52082	4.24304	4.16566
		3	3.77876	4.29463	4.56546	2.02479	3.72717	3.39185	4.42359	1.43154
		4	4.84919	3.50792	4.48808	4.91367	3.94641	3.49503	4.35911	4.19145
		5	5.24899	3.37896	4.56546	4.7976	3.998	4.96526	4.19145	5.32637
		6	5.15871	3.28868	4.33332	5.08133	3.9851	4.44939	4.42359	7.68648
		7	3.66268	4.06248	3.68848	4.20435	3.41765	4.21725	4.55256	4.97816
		8	4.02379	3.86903	3.62399	4.53967	3.5853	4.65574	4.34621	4.87498
		9	3.83034	3.86903	3.76586	4.21725	3.39185	4.35911	4.72022	6.34521
		Mean	4.30896	3.85184	4.20435	3.9937	3.73577	4.06965	4.3935	4.77467
		SD	0.61822	0.390434	0.392717	1.22128	0.2325	0.584535	0.16326	1.726
		SE	0.206073	0.130145	0.130906	0.407095	0.0775	0.194845	0.0544201	0.575333
		Root	0	25	50	100	200	400	800	1600
		1	0.531992	1.12202	0.5997	1.16071	1.1994	1.093	1.22842	1.38318
		2	0.203124	1.93452	0.764134	1.20907	1.17038	1.15104	1.23809	1.43154
		3	0.851187	1.06398	0.773807	1.12202	1.12202	0.889878	1.18973	0.909223
		4	0.82217	0.686753	0.909223	1.01562	1.26711	0.976931	1.16071	1.26711
		5	0.82217	0.493302	0.89955	1.06398	1.15104	1.02529	1.17038	1.39285
		6	1.01562	0.744789	0.938241	1.00595	1.25744	1.01562	1.14136	0.502974
		7	1.32514	0.918895	0.870532	1.06398	1.32514	1.11235	1.95386	1.22842
		8	1.093	0.831842	1.14136	1.093	1.5186	0.812497	1.80877	1.15104
		9	1.05431	0.86086	1.34449	1.18006	1.48958	0.938241	1.85714	1.10267
		Mean	0.857636	0.961885	0.915671	1.1016	1.27786	1.00165	1.4165	1.15211
		SD	0.330641	0.411315	0.218116	0.0716432	0.143014	0.109871	0.345892	0.293959
		SE	0.110214	0.137105	0.0727054	0.0238811	0.0476713	0.0366238	0.115297	0.0979864

## Sheet: H2O2 content 
		Shoot	0	25	50	100	200	400	800	1600
		1	1.33333	3.44444	1.77778	4.27778	1.88889	3.27778	5.83333	9.38889
		2	1.77778	6.38889	4.05556	3.88889	1.44444	3.72222	7.5	9.83333
		3	1.72222	4.16667	3.88889	3.72222	1.5	3.33333	6.66667	9.77778
		4	2.94444	2.55556	3.72222	2.05556	3	7.88889	10.6111	12.1667
		5	2.77778	3.83333	2.05556	3.05556	3.66667	7.88889	7.88889	12.2778
		6	2.44444	4.22222	3.05556	6.66667	2.88889	7.72222	9.22222	12.3889
		7	2.88889	4	5.61111	5.5	6.72222	4.94444	10.3333	12.2222
		8	2.22222	4.88889	6.11111	5	4.88889	3.61111	12.2778	10.8889
		9	2	3.05556	4.94444	6.72222	5.61111	3.88889	7.5	11.2222
		Mean	2.23457	4.06173	3.91358	4.54321	3.51235	5.14198	8.64815	11.1296
		SD	0.571154	1.10988	1.48244	1.57938	1.87881	2.07556	2.09938	1.21335
		SE	0.190385	0.369959	0.494145	0.526459	0.626269	0.691854	0.699794	0.404451
		Root	0	25	50	100	200	400	800	1600
		1	5.83333	7.55556	6.55556	4.55556	7.38889	5.44444	4.94444	5
		2	6.05556	7.66667	7.77778	4.5	7.77778	5.5	5	5.05556
		3	6.11111	7.11111	7.44444	4.05556	8.22222	6	5.16667	4.94444
		4	4.94444	9.11111	4.22222	13.2222	3.33333	5.27778	5.33333	11.1111
		5	5.05556	8.83333	4.22222	12.3889	3.44444	5.88889	5.61111	10.7778
		6	4.94444	8.94444	4.83333	12.5	3.33333	6.05556	6.05556	10.8889
		7	5.11111	6.72222	5	4.61111	3.94444	4.11111	4.66667	10.5
		8	5.27778	7	5.77778	4.72222	4.11111	4.66667	4.88889	10.3333
		9	5.44444	7	6.05556	4.5	4.05556	4.27778	4.66667	10.5556
		Mean	5.41975	7.7716	5.76543	7.2284	5.0679	5.24691	5.14815	8.7963
		SD	0.468211	0.940943	1.31315	4.11669	2.07773	0.733413	0.456435	2.85625
		SE	0.15607	0.313648	0.437717	1.37223	0.692576	0.244471	0.152145	0.952084
