# Supplementary material for: Modulation of biochemical and physiological parameters in Hordeum vulgare L. seedlings under the influence of benzyl-butyl phthalate
Source: PeerJ. 2019 Apr 19;7:e6742. doi: 10.7717/peerj.6742 (PMC6476287; doi:10.7717/peerj.6742)
Supplement: Data S3 [file peerj-07-6742-s003.xlsx]

## Sheet: SOD
		0	25	50	100	200	400	800	1600
	Shoot SOD	127.567	209.299	502.765	323.562	280.125	238.732	134.793	127.73
		102.124	178.253	406.212	215.629	207.286	176.092	235.445	118.665
		229.493	330.172	281.224	759.405	338.845	213.966	142.344	110.156
	Mean	153.061	239.242	396.734	432.865	275.419	209.597	170.86	118.851
	SD	67.4029	80.2638	111.075	287.895	65.9059	31.5477	56.059	8.78829
	SE	38.9151	46.3404	64.1289	166.216	38.0508	18.2141	32.3657	5.07392
		0	25	50	100	200	400	800	1600
	Root SOD	544.662	203.478	423.191	350.14	478.24	245.098	561.683	401.65
		438.982	494.693	962.885	521.822	414.781	381.521	684.718	502.375
		346.206	294.385	513.539	398.19	365.983	603.6	138.913	219.491
	Mean	443.283	330.852	633.205	423.384	419.668	410.073	461.772	374.505
	SD	99.2981	148.993	289.063	88.5702	56.2876	180.948	286.291	143.382
	SE	57.3298	86.0213	166.891	51.1361	32.4977	104.471	165.29	82.7818

## Sheet: POD
		0	25	50	100	200	400	800	1600
	GPX Shoot	5.64514	9.85227	20.2996	19.6596	19.7961	11.8538	13.1803	14.3521
	2	4.48366	11.1218	16.9585	21.836	18.2961	13.3454	19.5356	20.3278
	3	9.32597	12.8277	13.7738	19.7466	22.0272	8.80684	14.4612	20.4631
	Mean	6.48492	11.2673	17.0107	20.4141	20.0398	11.3354	15.7257	18.381
	SD	2.52802	1.49305	3.26322	1.23221	1.87743	2.31329	3.36107	3.48983
	SE	1.45956	0.862011	1.88402	0.711416	1.08393	1.33558	1.94052	2.01485
		0	25	50	100	200	400	800	1600
	GPX Root	3.65335	5.31755	18.7549	15.14	16.5547	17.0806	10.7888	5.0383
	2	3.04965	18.8102	18.9355	10.6823	14.0915	10.901	5.68879	3.01961
	3	5.7791	10.9501	13.1968	20.5736	11.0309	18.4557	4.24288	4.67964
	Mean	4.1607	11.6926	16.9624	15.4653	13.8924	15.4791	6.90683	4.24585
	SD	1.43371	6.77691	3.26233	4.95368	2.76725	4.02393	3.43875	1.07699
	SE	0.827752	3.91265	1.88351	2.86001	1.59767	2.32322	1.98536	0.621802

## Sheet: CAT
		0	25	50	100	200	400	800	1600
	Shoot CAT	0.0230142	0.0519192	0.121174	0.173296	0.125948	0.0639311	0.0759931	0.116298
	2	0.0569996	0.0979828	0.206112	0.267447	0.19633	0.160084	0.143358	0.206556
	3	0.108682	0.0670118	0.051528	0.199083	0.238792	0.191801	0.177554	0.257731
	Mean	0.0628984	0.0723046	0.126271	0.213275	0.187023	0.138605	0.132301	0.193528
	SD	0.0431373	0.0234835	0.0774179	0.0486534	0.0569947	0.0665857	0.0516751	0.0716105
	SE	0.0249053	0.0135582	0.0446972	0.02809	0.0329059	0.0384432	0.0298346	0.0413443
		0	25	50	100	200	400	800	1600
	Root CAT	0.0337775	0.120452	0.111539	0.206284	0.185365	0.124363	0.199499	0.0509494
	2	0.176954	0.133871	0.0732852	0.205934	0.235598	0.0559241	0.297242	0.0538133
	3	0.0512356	0.0522799	0.0940946	0.109439	0.0660267	0.224595	0.109839	0.12591
	Mean	0.0873224	0.102201	0.0929728	0.173886	0.16233	0.134961	0.202193	0.0768907
	SD	0.0781125	0.0437503	0.0191514	0.0558127	0.087101	0.0848336	0.0937309	0.0424757
	SE	0.0450983	0.0252593	0.0110571	0.0322235	0.0502878	0.0489787	0.0541156	0.0245233

## Sheet: APX
		0	25	50	100	200	400	800	1600
	Specific Act.	0.30358	0.684868	7.40315	4.33128	0.916625	3.19572	2.40582	0.645935
	2	1.64047	1.19307	4.35012	1.92431	3.45306	5.10729	1.26069	0.335346
	3	1.22882	0.785737	3.26259	4.74394	1.51196	3.05515	3.49332	0.983054
	Mean	1.05762	0.887892	5.00529	3.66651	1.96055	3.78605	2.38661	0.654778
	SD	0.68469	0.269062	2.14663	1.52283	1.32638	1.14638	1.11644	0.323945
	SE	0.395306	0.155343	1.23935	0.879209	0.765789	0.661863	0.644577	0.187029
		0	25	50	100	200	400	800	1600
	Specific Act.	3.56448	1.81587	3.46191	0.572863	2.34734	3.64549	7.51883	2.15064
	2	5.74573	1.76589	0.859295	3.10455	1.60402	0.453967	1.42579	0.896655
	3	2.16272	0.613	3.05527	1.53986	0.870959	4.3093	0.351245	1.07732
	Mean	3.82431	1.39825	2.45882	1.73909	1.60744	2.80292	3.09862	1.37487
	SD	1.80558	0.680508	1.40007	1.27755	0.738197	2.06115	3.86553	0.677878
	SE	1.04245	0.392891	0.808333	0.737593	0.426198	1.19001	2.23177	0.391373

## Sheet: GR
				0	25	50	100	200	400	800	1600
		Shoot GR	1	0.0546552	0.184951	0.363499	0.433213	0.495075	0.191781	0.360945	0.697747
			2	0.147672	0.143197	0.097897	0.346444	0.543964	0.353651	0.302625	0.603742
			3	0.0737436	0.212191	0.587382	0.854078	0.362941	0.0687544	0.343048	0.943918
			Mean	0.0920235	0.180113	0.349593	0.544578	0.467326	0.204729	0.335539	0.748469
			SD	0.0491287	0.0347506	0.245039	0.271523	0.0936472	0.142889	0.0298762	0.175669
			SE	0.0283644	0.0200633	0.141473	0.156764	0.0540672	0.0824971	0.017249	0.101422
				0	25	50	100	200	400	800	1600
		Root GR	1	0.641733	0.108974	0.124653	0.412543	0.140868	0.525054	1.08292	1.06478
			2	0.258609	0.635846	0.309407	0.279464	0.28878	0.16346	0.77008	0.699529
			3	0.194683	0.220724	0.550057	0.693072	0.313607	0.517218	0.569128	1.03444
			Mean	0.365008	0.321848	0.328039	0.461693	0.247752	0.401911	0.807378	0.932913
			SD	0.241773	0.277611	0.213313	0.211139	0.0933925	0.206541	0.258921	0.202685
			SE	0.139588	0.160279	0.123156	0.121901	0.0539202	0.119247	0.149488	0.11702
